# Supplementary material for: Sensory nerve-secreted factors regulate basal keratinocyte function in vitro
Source: Integr Org Biol. 2025 Mar 3;7(1):obaf009. doi: 10.1093/iob/obaf009 (PMC11945292; doi:10.1093/iob/obaf009)
Supplement: obaf009_Supplemental_Files [file obaf009_supplemental_files.zip]

Archive with 4 entries (4 files):
- Supplemental Figure 1.jpg
- Supplemental Figure 2.jpg
- Supplemental Figure 3.jpg
- Supplementary Data.docx
